# Supplementary material for: Self-service kiosk for testing sunglasses
Source: Biomed Eng Online. 2014 Apr 25;13:45. doi: 10.1186/1475-925X-13-45 (PMC4021164; doi:10.1186/1475-925X-13-45)
Supplement: Additional file 1 — Software for the microcontroller board. [file 1475-925X-13-45-S1.txt]

Totem_categoria.c
/***********************************************************
 * Autor: Eng. Victor A. C. Lincoln                           *
 * Projeto: Programa do Ultravioleta para Oculos     *
 * Versão: 06 - DATA: 20/05/2011                           *
 ************************************************************/

#include <18F4550.h>
#fuses HSPLL, NOWDT, NOPROTECT, NOLVP, NODEBUG, USBDIV, PLL3, CPUDIV1, VREGEN, NOPBADEN
#device ADC=10				 // AD de 10 bits
#use delay(clock=48000000)   		// Ajuste Delay 48MHz
#include <usb_cdc.h> 			// Bibliotecas e funções do programa
#include <Globais3.h>			// Variáveis Globais
#include <UV_AD.h>				// Rotina do AD para UV
#include <Visivel_AD.h> 			// Rotina do AD para o Visível
#include <init_Pot3.h>			// Rotina do Potênciometro Digital

void main() 					// Programa Principal
{
char str,str2;
float flag=0;
pot_init();					     // Inicializa o Potenciometro Digital
Visivel_AD();
  	Base_Vis=temp_1;

do{
flag=0;
usb_cdc_init();                  // Inicializa USB_Serial 
usb_init();						 // Inicializa o USB

while(!usb_cdc_connected()) {}
do {
    if(usb_enumerated()) {  
    str=' ';
    str2=' ';
    str=usb_cdc_getc();
                             // Desligar a lâmpada
    if(str=='D'){
      //Ligar RELE
      output_high(Rele);}
                                // Ligar lâmpada UV
    if(str=='I'){
      //Desligar RELE
      output_low(Rele);}
                                    // Calculo da transmitância
    if(str=='M'){
      UV_AD();
      Visivel_AD();
      Trans_UV();
      Trans_Vis();}
   
    if(str=='C'){					//Calibra o UV e Visível
      UV_AD();      
      DigitalPot(temp_0);           // Configura o Pot Digital
      Visivel_AD();
	  Base_Vis=temp_1;
      usb_cdc_putc('F');}

    if(str=='T'){					//Transmitância em tempo real
      while(str=='T'){
      UV_AD();
      Trans_UV();    
      str=usb_cdc_getc();}
      usb_cdc_putc(' ');}
}
   else {flag=1;}
} while (flag==0);
} while (TRUE);
}

Globais3.h
/***********Variáveis e Definições Globais***********/

#define SI       PIN_E0       // PE.0 - 08
#define SCK      PIN_E1       // PE.1 - 09
#define CS       PIN_E2       // PE.2 - 10
#define Rele     PIN_D2       // PD.2 - 21

//#define Cursor   PIN_B0       // PB.0 - 33
//#define Enter    PIN_B1       // PB.1 - 34

float temp_0=0, AD_0=0, AD_Ci=0, temp_1=0, AD_1=0, AD_C=0, Base_Vis=0, temp_2=0;
//signed long int AD_0i=0;
Init_Pot3.h
/****************** Potenciômetro Digital *****************/

void pot_init();
float DigitalPot (float DigAmost);
void data0();
void data1();
void RWP();
void DadosP();
int16 Dec2Bin(int16 numero);

//Variaveis Locais
unsigned int16 bin[8], DadosI=128;

void pot_init()                    // Inicializa o Potenciômetro para 2k
{
  output_low(CS);                  // CS=0 - Durante todo processo
  RWP();
  Dec2Bin(DadosI);                 // Faz conversão Decimal -> Binario
  DadosP();
  output_high(CS);                 // CS=1 - Fim do Processo
}

float DigitalPot (float DigAmost) // Ajuste com o Potenciômetro Digital
{
   long int r=0; 
   
   r=0;
   DigAmost=((temp_0/temp_2)*100);
   while ((DigAmost<99)||(DigAmost>101))
  {
    //usb_task();
    output_low(CS);                // CS=0 - Durante todo processo
    RWP();                         // Configura o Pot para escrever o dado
     
	if (DigAmost>101)
     {DadosI++;
      Dec2Bin(DadosI);            // Faz conversão Decimal -> Binário
      DadosP();}                  // Envia os Dados     

    if (DigAmost<99)
     {DadosI--;
      Dec2Bin(DadosI);            // Faz conversão Decimal -> Binário
      DadosP();}                  // Envia os Dados    
           
    output_high(CS);               // CS=1 - Fim do Processo
    delay_ms(100);
    UV_AD();
    DigAmost=((temp_0/temp_2)*100);
	r++;
    if (r==320)			// Se a calibração demorar mais que 20 segundos
     { DadosI=128;		// reinicia a calibração.
      delay_ms(2000);}
  }
  return 0;
}
                                   // Pot Digital - Comunicação Serial
                                   // Dado deve ser enviado na Subida do Clock SCK
                                   // O num de clocks deve ser multiplo de 16
                                   // Um clock pra cada bit enviado

void data0()                       // Envia DATA=0
{
  output_low(SI);                  // SI=0 - Bit 0
  delay_us(33);
  output_high(SCK);                // SCK=1 - Subida do Clock
  output_low(SCK);                 // SCK=0 - Descida do Clock
}

void data1()                       // Envia DATA=0
{
  output_high(SI);                 // SI=1 - Bit 1
  delay_us(33);
  output_high(SCK);                // SCK=1 - Subida do Clock
  output_low(SCK);                 // SCK=0 - Descida do Clock
}
                                                                      
void RWP()                      // Envia a Palavra de Comando - Config RW
{                                      // Palavra de 8 bits enviados 1 a 1 - 11h
  data0();                         // Pot Digital - Palavra (byte) de Comando
  data0();
  data0();
  data1();
  data0();
  data0();
  data0();
  data1();
  output_low(SI);                  // Seta o duto de dados em 0 para o segundo byte
}

void DadosP()                      // Envia o valor do Potenciômetro
{
  unsigned int n;  
  
  for(n=0;n<=7;n++)                // Palavra (byte) de Dados
   {if (bin[n]==0)                 // Lê o binário armazenado bit a bit   
      data0();//2,5k               // bit=0
    if (bin[n]==1)
      data1();                     // bit=1
   }
}

int16 Dec2Bin(int16 numero)        // Converte Decimal para Binário
{
  signed int g=7;
  
  for(g=7;g>=0;g--)                // Armazena o byte - binário
   {
    if( (numero % 2) == 0)         // Se resto da divisão = 0
      { bin[g] = 0; }              // bit=0
    else { bin[g] = 1; }           // Se não bit=1
    
    numero = numero / 2;       	   // Numero/2
   }
  return 0;
}

UV_AD.h

/****************** UV_AD e Trans_UV**********************/
//Aquisição dos Dados, calculo da Media e apresentação 
//do resultado no display.

#define Nmed0  500  			// Numero de amostras para a media

void UV_AD();
void Trans_UV();
int arredonda(double num);

void UV_AD() 
{ float AD_C0=0;
  unsigned int16 i=0;

  SETUP_ADC(ADC_CLOCK_INTERNAL);   	// AD com clock interno 
  //SETUP_ADC_PORTS(AN0|VSS_VREF);	// Portas do AD em A0(RA0)
							// Referencias do AD (Vref e Terra)
  SETUP_ADC_PORTS(AN0_TO_AN3|VSS_VDD);
  
  temp_0=0;
  temp_2=0;
  AD_C0=0;
 
  for(i=0;i<Nmed0;i++){	
    set_adc_channel(0);
    AD_C0=read_adc();
    temp_0=AD_C0+temp_0;}
    temp_0=temp_0/Nmed0;

  for(i=0;i<Nmed0;i++){	
    set_adc_channel(3);
    AD_C0=read_adc();
    temp_2=AD_C0+temp_2;}
    temp_2=temp_2/Nmed0;
}

void Trans_UV()
{ AD_0=((temp_0/temp_2)*100);
  //AD_0i=arredonda(AD_0);
  //AD_Ci=100-AD_0i;
  AD_Ci=100-AD_0;

  if (AD_Ci<1)					// Arredondamento para 0
  {printf(usb_cdc_putc,"0|");}
  
  if ((AD_Ci>=1)&&(AD_Ci<=99.5))		// Arredondamento entre 1 e 99.5
  {printf(usb_cdc_putc,"%2.0f|",AD_Ci);}

  if (AD_Ci>99.5)				// Arredondamento para 100
  {printf(usb_cdc_putc,"100|");}
}

int arredonda(double num) 			// Função de Arredondamento
{
  int num_int;
  num_int=num;
  if( (num - num_int) >= 0.5) return (num_int +1);
  else return num_int;
}


Visivel_AD.h

/****************** UV_AD e Trans_UV**********************/
//Aquisição dos Dados, calculo da Media e apresentação 
//do resultado no display.

#define Nmed1  500  			// Numero de amostras para a media

void Visivel_AD();
void Trans_Vis();

void Visivel_AD()
{ float AD_C1=0;
  unsigned int16 v=0;
  
SETUP_ADC(ADC_CLOCK_INTERNAL);		 // AD com clock interno 
SETUP_ADC_PORTS(AN0_TO_AN1|VSS_VDD);	 // Portas do AD em A0(RA0) e A1(RA1)
							 // Referencias do AD (VCC e Terra)
  temp_1=0;
  AD_C1=0;
 
for(v=0;v<Nmed1;v++){	
    set_adc_channel(1);
    AD_C1=read_adc();
    temp_1=AD_C1+temp_1;}
temp_1=temp_1/Nmed1;}

void Trans_Vis()					// Classificação das Categorias
{ AD_1=((temp_1/Base_Vis)*100);
  printf(usb_cdc_putc,"%3.0f|",AD_1);

     if(AD_1 >= 99)
          { printf(usb_cdc_putc,"0|");
            printf(usb_cdc_putc,"A");}

     if((AD_1 >= 80)&&(AD_1<99))
          { printf(usb_cdc_putc,"0|");
            if (AD_0<=AD_1)
			  printf(usb_cdc_putc,"A");
			else printf(usb_cdc_putc,"R");}
     
   	 if((AD_1 >= 43)&&(AD_1<80))
          { printf(usb_cdc_putc,"1|");
			if (AD_0<=AD_1)
			  printf(usb_cdc_putc,"A");
			else printf(usb_cdc_putc,"R");}
     
	 if((AD_1 >= 18)&&(AD_1<43))
          { printf(usb_cdc_putc,"2|");
			if (AD_0<=AD_1)
			  printf(usb_cdc_putc,"A");
			else printf(usb_cdc_putc,"R");}
     
	 if((AD_1 >= 8)&&(AD_1<18))
          { printf(usb_cdc_putc,"3|");
			if (AD_0<=(AD_1/2))
			  printf(usb_cdc_putc,"A");
			else printf(usb_cdc_putc,"R");}

          if((AD_1 >= 3)&&(AD_1<8))
          { printf(usb_cdc_putc,"4|");
			if (AD_0<=(AD_1/2))
			  printf(usb_cdc_putc,"A");
			else printf(usb_cdc_putc,"R");}

          if((AD_1 >= 0)&&(AD_1<3))
          { printf(usb_cdc_putc,"4|");
			if (AD_0<=2)
			  printf(usb_cdc_putc,"A");
			else printf(usb_cdc_putc,"R");}
  }
