# Supplementary material for: Self-service kiosk for testing sunglasses
Source: Biomed Eng Online. 2014 Apr 25;13:45. doi: 10.1186/1475-925X-13-45 (PMC4021164; doi:10.1186/1475-925X-13-45)
Supplement: Additional file 2 — Software for the communication of the PC, running Windows’ system, placed inside the kiosk, for user’s interface. [file 1475-925X-13-45-S2.txt]

Totem_v6

unit TotemV6;

interface

uses
  Windows, Messages, SysUtils, Variants, Classes, Graphics, Controls, Forms,
  Dialogs, Tela01, Tela02, ExtCtrls, CPort, Tela03, Tela04, Tela05, Tela06,
  Tela07, Tela07b, Tela08b, Tela08, Tela09, Tela09b, Tela010, DBCtrls,
  MPlayer, MMSystem;

type
  TForm1 = class(TForm)
    ComPort1: TComPort;
    Timer1: TTimer;
    Tela1: TTela1;
    Tela2: TTela2;
    Tela3: TTela3;
    Tela4: TTela4;
    Tela5: TTela5;
    Tela6: TTela6;
    Tela7: TTela7;
    Tela7b: TTela7b;
    Tela8: TTela8;
    Tela8b: TTela8b;
    Tela9: TTela9;
    Tela9b: TTela9b;
    Tela10: TTela10;
    Timer2: TTimer;
    ComPort2: TComPort;
    Timer3: TTimer;
    MediaPlayer1: TMediaPlayer;
    Timer4: TTimer;


    procedure Timer1Timer(Sender: TObject);
    procedure FormCreate(Sender: TObject);
    procedure Tela1TEMPMouseDown(Sender: TObject; Button: TMouseButton;
      Shift: TShiftState; X, Y: Integer);
    procedure Tela1TEMPMouseUp(Sender: TObject; Button: TMouseButton;
      Shift: TShiftState; X, Y: Integer);
    procedure Tela2TEMP1MouseDown(Sender: TObject; Button: TMouseButton;
      Shift: TShiftState; X, Y: Integer);
    procedure Tela2TEMP1MouseUp(Sender: TObject; Button: TMouseButton;
      Shift: TShiftState; X, Y: Integer);
    procedure Tela2TEMP2MouseDown(Sender: TObject; Button: TMouseButton;
      Shift: TShiftState; X, Y: Integer);
    procedure Tela2TEMP2MouseUp(Sender: TObject; Button: TMouseButton;
      Shift: TShiftState; X, Y: Integer);
    procedure Tela3TEMP1MouseDown(Sender: TObject; Button: TMouseButton;
      Shift: TShiftState; X, Y: Integer);
    procedure Tela3TEMP1MouseUp(Sender: TObject; Button: TMouseButton;
      Shift: TShiftState; X, Y: Integer);
    procedure Tela3TEMP2MouseDown(Sender: TObject; Button: TMouseButton;
      Shift: TShiftState; X, Y: Integer);
    procedure Tela3TEMP2MouseUp(Sender: TObject; Button: TMouseButton;
      Shift: TShiftState; X, Y: Integer);
    procedure Tela3TEMP3MouseDown(Sender: TObject; Button: TMouseButton;
      Shift: TShiftState; X, Y: Integer);
    procedure Tela3TEMP3MouseUp(Sender: TObject; Button: TMouseButton;
      Shift: TShiftState; X, Y: Integer);
    procedure Tela3TEMP4MouseDown(Sender: TObject; Button: TMouseButton;
      Shift: TShiftState; X, Y: Integer);
    procedure Tela3TEMP4MouseUp(Sender: TObject; Button: TMouseButton;
      Shift: TShiftState; X, Y: Integer);
    procedure Tela5TEMP1MouseDown(Sender: TObject; Button: TMouseButton;
      Shift: TShiftState; X, Y: Integer);
    procedure Tela5TEMP1MouseUp(Sender: TObject; Button: TMouseButton;
      Shift: TShiftState; X, Y: Integer);
    procedure Tela5TEMP2MouseDown(Sender: TObject; Button: TMouseButton;
      Shift: TShiftState; X, Y: Integer);
    procedure Tela5TEMP2MouseUp(Sender: TObject; Button: TMouseButton;
      Shift: TShiftState; X, Y: Integer);
    procedure Tela7TEMP1MouseDown(Sender: TObject; Button: TMouseButton;
      Shift: TShiftState; X, Y: Integer);
    procedure Tela7TEMP1MouseUp(Sender: TObject; Button: TMouseButton;
      Shift: TShiftState; X, Y: Integer);
    procedure Tela7TEMP2MouseDown(Sender: TObject; Button: TMouseButton;
      Shift: TShiftState; X, Y: Integer);
    procedure Tela7TEMP2MouseUp(Sender: TObject; Button: TMouseButton;
      Shift: TShiftState; X, Y: Integer);
    procedure Tela7bTEMP1MouseDown(Sender: TObject; Button: TMouseButton;
      Shift: TShiftState; X, Y: Integer);
    procedure Tela7bTEMP1MouseUp(Sender: TObject; Button: TMouseButton;
      Shift: TShiftState; X, Y: Integer);
    procedure Tela7bTEMP2MouseDown(Sender: TObject; Button: TMouseButton;
      Shift: TShiftState; X, Y: Integer);
    procedure Tela7bTEMP2MouseUp(Sender: TObject; Button: TMouseButton;
      Shift: TShiftState; X, Y: Integer);
    procedure Tela8TEMP1MouseDown(Sender: TObject; Button: TMouseButton;
      Shift: TShiftState; X, Y: Integer);
    procedure Tela8TEMP1MouseUp(Sender: TObject; Button: TMouseButton;
      Shift: TShiftState; X, Y: Integer);
    procedure Tela8TEMP2MouseDown(Sender: TObject; Button: TMouseButton;
      Shift: TShiftState; X, Y: Integer);
    procedure Tela8TEMP2MouseUp(Sender: TObject; Button: TMouseButton;
      Shift: TShiftState; X, Y: Integer);
    procedure Tela8bTEMP1MouseDown(Sender: TObject; Button: TMouseButton;
      Shift: TShiftState; X, Y: Integer);
    procedure Tela8bTEMP1MouseUp(Sender: TObject; Button: TMouseButton;
      Shift: TShiftState; X, Y: Integer);
    procedure Tela8bTEMP2MouseDown(Sender: TObject; Button: TMouseButton;
      Shift: TShiftState; X, Y: Integer);
    procedure Tela8bTEMP2MouseUp(Sender: TObject; Button: TMouseButton;
      Shift: TShiftState; X, Y: Integer);
    procedure Tela9TEMP1MouseDown(Sender: TObject; Button: TMouseButton;
      Shift: TShiftState; X, Y: Integer);
    procedure Tela9TEMP1MouseUp(Sender: TObject; Button: TMouseButton;
      Shift: TShiftState; X, Y: Integer);
    procedure Tela9TEMP2MouseDown(Sender: TObject; Button: TMouseButton;
      Shift: TShiftState; X, Y: Integer);
    procedure Tela9TEMP2MouseUp(Sender: TObject; Button: TMouseButton;
      Shift: TShiftState; X, Y: Integer);
    procedure Tela9TEMP3MouseDown(Sender: TObject; Button: TMouseButton;
      Shift: TShiftState; X, Y: Integer);
    procedure Tela9TEMP3MouseUp(Sender: TObject; Button: TMouseButton;
      Shift: TShiftState; X, Y: Integer);
    procedure Tela9TEMP4MouseDown(Sender: TObject; Button: TMouseButton;
      Shift: TShiftState; X, Y: Integer);
    procedure Tela9TEMP4MouseUp(Sender: TObject; Button: TMouseButton;
      Shift: TShiftState; X, Y: Integer);
    procedure Tela9bTEMP1MouseDown(Sender: TObject; Button: TMouseButton;
      Shift: TShiftState; X, Y: Integer);
    procedure Tela9bTEMP1MouseUp(Sender: TObject; Button: TMouseButton;
      Shift: TShiftState; X, Y: Integer);
    procedure Tela9bTEMP2MouseDown(Sender: TObject; Button: TMouseButton;
      Shift: TShiftState; X, Y: Integer);
    procedure Tela9bTEMP2MouseUp(Sender: TObject; Button: TMouseButton;
      Shift: TShiftState; X, Y: Integer);
    procedure Tela9bTEMP3MouseDown(Sender: TObject; Button: TMouseButton;
      Shift: TShiftState; X, Y: Integer);
    procedure Tela9bTEMP3MouseUp(Sender: TObject; Button: TMouseButton;
      Shift: TShiftState; X, Y: Integer);
    procedure Tela9bTEMP4MouseDown(Sender: TObject; Button: TMouseButton;
      Shift: TShiftState; X, Y: Integer);
    procedure Tela9bTEMP4MouseUp(Sender: TObject; Button: TMouseButton;
      Shift: TShiftState; X, Y: Integer);
    procedure Tela10TEMP1MouseDown(Sender: TObject; Button: TMouseButton;
      Shift: TShiftState; X, Y: Integer);
    procedure Tela10TEMP1MouseUp(Sender: TObject; Button: TMouseButton;
      Shift: TShiftState; X, Y: Integer);
    procedure Timer2Timer(Sender: TObject);
    procedure Timer3Timer(Sender: TObject);
    procedure Timer4Timer(Sender: TObject);
    procedure Tela10P1_a_mapClick(Sender: TObject);
    procedure Tela10P1_b_mapClick(Sender: TObject);
    procedure Tela10P1_c_mapClick(Sender: TObject);
    procedure Tela10P1_d_mapClick(Sender: TObject);
    procedure Tela10P10_a_mapClick(Sender: TObject);
    procedure Tela10P10_b_mapClick(Sender: TObject);
    procedure Tela10P10_c_mapClick(Sender: TObject);
    procedure Tela10P10_d_mapClick(Sender: TObject);
    procedure Tela10P10_e_mapClick(Sender: TObject);
    procedure Tela10P2_a_mapClick(Sender: TObject);
    procedure Tela10P2_b_mapClick(Sender: TObject);
    procedure Tela10P3_a_mapClick(Sender: TObject);
    procedure Tela10P3_b_mapClick(Sender: TObject);
    procedure Tela10P3_c_mapClick(Sender: TObject);
    procedure Tela10P3_d_mapClick(Sender: TObject);
    procedure Tela10P4_a_mapClick(Sender: TObject);
    procedure Tela10P4_b_mapClick(Sender: TObject);
    procedure Tela10P4_c_mapClick(Sender: TObject);
    procedure Tela10P4_d_mapClick(Sender: TObject);
    procedure Tela10P4_e_mapClick(Sender: TObject);
    procedure Tela10P4_f_mapClick(Sender: TObject);
    procedure Tela10P5_a_mapClick(Sender: TObject);
    procedure Tela10P5_b_mapClick(Sender: TObject);
    procedure Tela10P5_c_mapClick(Sender: TObject);
    procedure Tela10P5_d_mapClick(Sender: TObject);
    procedure Tela10P6_a_mapClick(Sender: TObject);
    procedure Tela10P6_b_mapClick(Sender: TObject);
    procedure Tela10P6_c_mapClick(Sender: TObject);
    procedure Tela10P6_d_mapClick(Sender: TObject);
    procedure Tela10P7_a_mapClick(Sender: TObject);
    procedure Tela10P7_b_mapClick(Sender: TObject);
    procedure Tela10P7_c_mapClick(Sender: TObject);
    procedure Tela10P7_d_mapClick(Sender: TObject);
    procedure Tela10P8_a_mapClick(Sender: TObject);
    procedure Tela10P8_b_mapClick(Sender: TObject);
    procedure Tela10P8_c_mapClick(Sender: TObject);
    procedure Tela10P8_d_mapClick(Sender: TObject);
    procedure Tela10P8_e_mapClick(Sender: TObject);
    procedure Tela10P9_a_mapClick(Sender: TObject);
    procedure Tela10P9_b_mapClick(Sender: TObject);
    procedure Tela10P9_c_mapClick(Sender: TObject);
    procedure Tela10P9_d_mapClick(Sender: TObject);
    procedure Tela10P9_e_mapClick(Sender: TObject);
  
  private
    { Private declarations }
    procedure AppIdle(Sender: TObject; var Done: Boolean);
    procedure AppMessage(var Msg: TMsg; var Handled: Boolean);

  public
    { Public declarations }
    procedure SaberMais();
    procedure SaberMais2();
    procedure SaberMais2b();
    procedure SalvarDb();
    procedure SairDb();
  end;

var
  Form1: TForm1;
  Nsom: integer;
  Nsoms: string;
  T_Inicial: string;
  Txstr0: string;
  Txstr1: string;
  Rxstr0: string;
  Rxstr1: string;
  TransUV: string;
  TransVis: string;
  Categoria: string;
  Laudo: string;
  lista: TStringList;
  Contador: integer;
  Contador2: integer;
  Contador3: integer;
  Contador3b: integer;
  P1: string;
  P2: string;
  P3: string;
  P4str: string;
  P4: integer;
  P4a: integer;
  P4b: integer;
  P4c: integer;
  P4d: integer;
  P4e: integer;
  P4f: integer;
  P5: string;
  P6: string;
  P7: string;
  P8: string;
  P9: string;
  P10: string;
 
  implementation

uses DM_Banco_de_dados_UV;

{$R *.dfm}

procedure Delay(MSec: Cardinal);
var
  Start: Cardinal;
begin
  Start := GetTickCount;
  repeat
    Application.ProcessMessages;
  until (GetTickCount - Start) >= MSec;
end;

procedure TForm1.AppIdle(Sender: TObject; var Done: Boolean);
begin
Timer1.Enabled := True;
end;

procedure TForm1.AppMessage(var Msg: TMsg; var Handled: Boolean);
begin
Case Msg.message of
WM_LBUTTONDOWN,WM_RBUTTONDOWN,WM_KEYDOWN, WM_MOUSEMOVE :Timer1.Enabled := False;
end;
end;

procedure TForm1.Timer1Timer(Sender: TObject);
begin
Timer1.Enabled:=False;
Timer3.Enabled:=False;
//Desligar - 30 minutos sem uso
Txstr0:='D';
ComPort1.Open;
ComPort1.WriteStr(Txstr0);
ComPort1.Close;
Tela10.Hide;
Tela9b.Hide;
Tela9.Hide;
Tela8b.Hide;
Tela8.Hide;
Tela7b.Hide;
Tela7.Hide;
Tela6.Hide;
Tela5.Hide;
Tela4.Hide;
Tela3.Hide;
Tela2.Hide;
Tela1.Show;

Nsom:=0;
Contador:=0;
Contador2:=0;
Contador3:=0;
Contador3b:=0;
P4a:=0;
P4b:=0;
P4c:=0;
P4d:=0;
P4e:=0;
P4f:=0;

Application.OnMessage := nil;
Application.OnIdle := nil;

//Ligar Sensor Presen�a
Timer3.Interval:=300;
Timer3.Enabled:=True;

end;

procedure TForm1.Timer2Timer(Sender: TObject);
begin
//Reiniciar
Timer2.Enabled:=False;
showmessage('Falha na Calibra��o - Retire seus �culos e clique em OK');
Timer2.Enabled:=True;
end;

procedure TForm1.Timer3Timer(Sender: TObject);
var
    Count1: integer;
begin
Timer3.Enabled:=False;
//Recebe Sinal
Txstr1:='L';
try
  ComPort2.Open;
  except
  Timer3.Interval:=20000;
  Timer3.Enabled:=True;
  exit;
end;

ComPort2.WriteStr(Txstr1);
delay(150);
ComPort2.ReadStr(Rxstr1,Count1);
ComPort2.Close;

if Rxstr1 = 'S' then
 Begin
 Nsoms:=IntToStr(Nsom);
 MediaPlayer1.FileName:='C:\TotemUV\Som\Totem_0'+Nsoms+'.wav';
 MediaPlayer1.Open;
 MediaPlayer1.Play;
 INC(Nsom);

 if Nsom = 13 Then
  Begin
   Nsom:=0;
  end;

 Timer3.Interval:=20000;
 end;

if Rxstr1 = 'N' then
 Begin
 Timer3.Interval:=1000;
 end;

Timer3.Enabled:=True;

end;

procedure TForm1.Timer4Timer(Sender: TObject);
begin
Timer4.Enabled:=False;

   If Contador2 <= 0 then
     begin
     Tela5.Fim1.Hide;
     Tela5.Move1.Show;
     Delay(1000);
     end;
   If Contador2 = 1 then
     begin
     Tela5.Move1.Hide;
     Tela5.Move2.Show;
     end;
   If Contador2 = 2 then
     begin
     Tela5.Move2.Hide;
     Tela5.Move3.Show;
     end;
   If Contador2 = 3 then
     begin
     Tela5.Move3.Hide;
     Tela5.Move4.Show;
     end;
   If Contador2 = 4 then
     begin
     Tela5.Move4.Hide;
     Tela5.Put1.Show;
     end;
   If Contador2 = 5 then
     begin
     Tela5.Put1.Hide;
     Tela5.Put2.Show;
     end;
   If Contador2 = 6 then
     begin
     Tela5.Put2.Hide;
     Tela5.Put3.Show;
     end;
   If Contador2 = 7 then
     begin
     Tela5.Put3.Hide;
     Tela5.Put4.Show;
     end;
   If Contador2 = 8 then
     begin
     Tela5.Put4.Hide;
     Tela5.Down1.Show;
     end;
   If Contador2 = 9 then
     begin
     Tela5.Down1.Hide;
     Tela5.Down2.Show;
     end;
   If Contador2 = 10 then
     begin
     Tela5.Down2.Hide;
     Tela5.Down3.Show;
     end;
   If Contador2 = 11 then
     begin
     Tela5.Down3.Hide;
     Tela5.Down4.Show;
     end;
   If Contador2 >= 12 then
     begin
     Tela5.Down4.Hide;
     Tela5.Fim1.Show;
     Tela5.TEMP2.Visible:=True;
     Tela5.Fundo5.Picture:=Tela5.BEstaticoEn.Picture;

     Contador2 := -1;
     Delay(2000);
     end;

INC(contador2);
Timer4.Enabled:=True;
end;


procedure TForm1.FormCreate(Sender: TObject);
begin
Application.OnMessage := AppMessage;
Application.OnIdle := AppIdle;
Nsom:=0;
Contador:=0;
Contador2:=0;
Contador3:=0;
Contador3b:=0;
P4a:=0;
P4b:=0;
P4c:=0;
P4d:=0;
P4e:=0;
P4f:=0;
end;

//Tela1
procedure TForm1.Tela1TEMPMouseDown(Sender: TObject; Button: TMouseButton;
  Shift: TShiftState; X, Y: Integer);
begin
Tela1.Fundo1.Picture:=Tela1.BAperteAqui.Picture;
end;

procedure TForm1.Tela1TEMPMouseUp(Sender: TObject; Button: TMouseButton;
  Shift: TShiftState; X, Y: Integer);
begin
//Desligar Sensor Presen�a
MediaPlayer1.Close;
Timer1.Enabled:=False;
Timer3.Enabled:=False;
Application.OnMessage := AppMessage;
Application.OnIdle := AppIdle;

Delay(350);
T_Inicial:=FormatDateTime('hh:mm:ss', Now);
Tela1.Fundo1.Picture:=Tela1.BEstatico.Picture;

//Iniciar
Txstr0:='I';
try
  ComPort1.Open;
  except
  Tela2.Hide;
  Tela1.Show;
  Timer3.Interval:=20000;
  Timer3.Enabled:=True;
  exit;
end;

ComPort1.WriteStr(Txstr0);
ComPort1.Close;
Tela1.Hide;
Tela2.Show;
end;

//Tela2
procedure TForm1.Tela2TEMP2MouseDown(Sender: TObject; Button: TMouseButton;
  Shift: TShiftState; X, Y: Integer);
begin
Tela2.Fundo2.Picture:=Tela2.BAvancar.Picture;
end;

procedure TForm1.Tela2TEMP2MouseUp(Sender: TObject; Button: TMouseButton;
  Shift: TShiftState; X, Y: Integer);
begin
Delay(350);
Tela2.Fundo2.Picture:=Tela2.BEstatico.Picture;
Tela2.Hide;
Tela3.Show;
end;

procedure TForm1.Tela2TEMP1MouseDown(Sender: TObject; Button: TMouseButton;
  Shift: TShiftState; X, Y: Integer);
begin
Tela2.Fundo2.Picture:=Tela2.BSair.Picture;
end;

procedure TForm1.Tela2TEMP1MouseUp(Sender: TObject; Button: TMouseButton;
  Shift: TShiftState; X, Y: Integer);
begin
Delay(350);
Tela2.Fundo2.Picture:=Tela2.BEstatico.Picture;
Tela2.Hide;
Tela1.Show;
Timer3.Interval:=20000;
Timer3.Enabled:=True;
end;

//Tela3
procedure TForm1.Tela3TEMP1MouseDown(Sender: TObject; Button: TMouseButton;
  Shift: TShiftState; X, Y: Integer);
begin
Tela3.Fundo3.Picture:=Tela3.BSair.Picture;
end;

procedure TForm1.Tela3TEMP1MouseUp(Sender: TObject; Button: TMouseButton;
  Shift: TShiftState; X, Y: Integer);
begin
Delay(350);
Tela3.Fundo3.Picture:=Tela3.BEstatico.Picture;

Contador:=0;
Tela3.Texto1.Show;
Tela3.Texto2.Hide;
Tela3.Texto3.Hide;
Tela3.Texto4.Hide;
Tela3.Texto5.Hide;

Tela3.Hide;
Tela1.Show;
Timer3.Interval:=20000;
Timer3.Enabled:=True;
end;

procedure TForm1.Tela3TEMP2MouseDown(Sender: TObject; Button: TMouseButton;
  Shift: TShiftState; X, Y: Integer);
begin
Tela3.Fundo3.Picture:=Tela3.BTestarOculos.Picture;
end;

procedure TForm1.Tela3TEMP2MouseUp(Sender: TObject; Button: TMouseButton;
  Shift: TShiftState; X, Y: Integer);
var
    CountC: integer;

begin
Delay(350);
Tela3.Fundo3.Picture:=Tela3.BEstatico.Picture;
Tela3.Hide;
Contador:=0;
Tela3.Texto1.Show;
Tela3.Texto2.Hide;
Tela3.Texto3.Hide;
Tela3.Texto4.Hide;
Tela3.Texto5.Hide;

Tela4.Show;
//Calibrar
Timer2.Enabled:=True;
Delay(2000);
Txstr0:='C';
ComPort1.Open;
ComPort1.WriteStr(Txstr0);
delay(100);
    while Rxstr0 <> 'F' do
    Begin
    delay(100);
    ComPort1.ReadStr(Rxstr0,CountC);
  end;
ComPort1.Close;
Timer2.Enabled:=False;
Delay(1000);
Tela4.Hide;
Tela5.TEMP2.Visible:=False;
Tela5.Fundo5.Picture:=Tela5.BEstaticoNot.Picture;
Tela5.Show;
Timer4.Enabled:=True;
end;

procedure TForm1.Tela3TEMP3MouseDown(Sender: TObject; Button: TMouseButton;
  Shift: TShiftState; X, Y: Integer);
begin
Tela3.Fundo3.Picture:=Tela3.BAnterior.Picture;
end;

procedure TForm1.Tela3TEMP3MouseUp(Sender: TObject; Button: TMouseButton;
  Shift: TShiftState; X, Y: Integer);
begin
DEC(contador);
SaberMais();
Delay(350);
Tela3.Fundo3.Picture:=Tela3.BEstatico.Picture;
end;

procedure TForm1.Tela3TEMP4MouseDown(Sender: TObject; Button: TMouseButton;
  Shift: TShiftState; X, Y: Integer);
begin
Tela3.Fundo3.Picture:=Tela3.BProximo.Picture;
end;

procedure TForm1.Tela3TEMP4MouseUp(Sender: TObject; Button: TMouseButton;
  Shift: TShiftState; X, Y: Integer);
begin
INC(contador);
SaberMais();
Delay(350);
Tela3.Fundo3.Picture:=Tela3.BEstatico.Picture;
end;

procedure TForm1.SaberMais;
begin
If Contador = 0 then
  begin
    Tela3.Texto2.Hide;
    Tela3.Texto5.Hide;
    Tela3.Texto1.Show;
  end;
If Contador = 1 then
  begin
    Tela3.Texto1.Hide;
    Tela3.Texto3.Hide;
    Tela3.Texto2.Show;
  end;
If Contador = 2 then
  begin
    Tela3.Texto2.Hide;
    Tela3.Texto4.Hide;
    Tela3.Texto3.Show;
  end;
If Contador = 3 then
  begin
    Tela3.Texto3.Hide;
    Tela3.Texto5.Hide;
    Tela3.Texto4.Show;
  end;
If Contador = 4 then
  begin

    Tela3.Texto4.Hide;
    Tela3.Texto1.Hide;
    Tela3.Texto5.Show;
  end;
  If Contador >= 5 then
  begin
    Contador:=0;
    Tela3.Texto5.Hide;
    Tela3.Texto1.Show;
  end;
If Contador < 0 then
  begin
    Contador:=4;
    Tela3.Texto1.Hide;
    Tela3.Texto5.Show;
  end;
end;

//Tela5
procedure TForm1.Tela5TEMP1MouseDown(Sender: TObject; Button: TMouseButton;
  Shift: TShiftState; X, Y: Integer);
begin
Tela5.Fundo5.Picture:=Tela5.BSair.Picture;
end;

procedure TForm1.Tela5TEMP1MouseUp(Sender: TObject; Button: TMouseButton;
  Shift: TShiftState; X, Y: Integer);
begin
Delay(350);
Tela5.Fundo5.Picture:=Tela5.BEstaticoEn.Picture;

Contador2:=0;

Timer4.Enabled:=False;
Tela5.Move1.Hide;
Tela5.Move2.Hide;
Tela5.Move3.Hide;
Tela5.Move4.Hide;

Tela5.Put1.Hide;
Tela5.Put2.Hide;
Tela5.Put3.Hide;
Tela5.Put4.Hide;

Tela5.Down1.Hide;
Tela5.Down2.Hide;
Tela5.Down3.Hide;
Tela5.Down4.Hide;

Tela5.Fim1.Hide;

Tela5.Hide;
Tela5.Fundo5.Picture:=Tela5.BEstaticoNot.Picture;

Tela1.Show;
Timer3.Interval:=20000;
Timer3.Enabled:=True;
end;

procedure TForm1.Tela5TEMP2MouseDown(Sender: TObject; Button: TMouseButton;
  Shift: TShiftState; X, Y: Integer);
begin
Tela5.Fundo5.Picture:=Tela5.BTestarOculos.Picture;
end;

procedure TForm1.Tela5TEMP2MouseUp(Sender: TObject; Button: TMouseButton;
  Shift: TShiftState; X, Y: Integer);
var
    Count: integer;

begin
Delay(350);
Tela5.Fundo5.Picture:=Tela5.BEstaticoEn.Picture;

Contador2:=0;
Timer4.Enabled:=False;

Tela5.Move1.Show;
Tela5.Move2.Hide;
Tela5.Move3.Hide;
Tela5.Move4.Hide;

Tela5.Put1.Hide;
Tela5.Put2.Hide;
Tela5.Put3.Hide;
Tela5.Put4.Hide;

Tela5.Down1.Hide;
Tela5.Down2.Hide;
Tela5.Down3.Hide;
Tela5.Down4.Hide;

Tela5.Fim1.Hide;

Tela5.Hide;
Tela5.Fundo5.Picture:=Tela5.BEstaticoNot.Picture;
Tela6.Show;
//Medir
    Delay(3000);
    Txstr0:='M';
    lista := TStringList.Create;
    ComPort1.Open;
    ComPort1.WriteStr(Txstr0);
    Delay(100);
    ComPort1.ReadStr(Rxstr0,Count);
    ExtractStrings(['|'],[' '],pchar(RXstr0),lista);
    TransUV:=lista.Strings[0];
    TransVis:=lista.Strings[1];
    Categoria:=lista.Strings[2];
    Laudo:=lista.Strings[3];
    FreeAndNil(lista);
    ComPort1.Close;
    Tela6.Hide;
    //Laudo:='A';

If Laudo = 'A' then
  begin
    Tela7.Show;

    Tela7.TUV.Caption:=TransUV+'%';
    Tela7.TUV.Show;
    Tela7.CAT.Caption:='CATEGORIA '+Categoria;
    Tela7.CAT.Show;
    Delay(250);
    MediaPlayer1.FileName:='C:\TotemUV\Som\Aprovado_00.wav';
    MediaPlayer1.Open;
    MediaPlayer1.Play;
  end;

If Laudo = 'R' then
  begin
    Tela7b.Show;

    Tela7b.TUV.Caption:=TransUV+'%';
    Tela7b.TUV.Show;
    Tela7b.CAT.Caption:='CATEGORIA '+Categoria;
    Tela7b.CAT.Show;
    Delay(250);
    MediaPlayer1.FileName:='C:\TotemUV\Som\Reprovado_00.wav';
    MediaPlayer1.Open;
    MediaPlayer1.Play;
  end;

end;

//Tela7
procedure TForm1.Tela7TEMP1MouseDown(Sender: TObject; Button: TMouseButton;
  Shift: TShiftState; X, Y: Integer);
begin
Tela7.Fundo7.Picture:=Tela7.BSair.Picture;
end;

procedure TForm1.Tela7TEMP1MouseUp(Sender: TObject; Button: TMouseButton;
  Shift: TShiftState; X, Y: Integer);
begin
Delay(350);
SairDb();
Tela7.Fundo7.Picture:=Tela7.BEstatico.Picture;
Tela7.Hide;
MediaPlayer1.Close;

Tela1.Show;
Timer3.Interval:=20000;
Timer3.Enabled:=True;
end;

procedure TForm1.Tela7TEMP2MouseDown(Sender: TObject; Button: TMouseButton;
  Shift: TShiftState; X, Y: Integer);
begin
Tela7.Fundo7.Picture:=Tela7.BAvancar.Picture;
end;

procedure TForm1.Tela7TEMP2MouseUp(Sender: TObject; Button: TMouseButton;
  Shift: TShiftState; X, Y: Integer);
begin
Delay(350);
Tela7.Fundo7.Picture:=Tela7.BEstatico.Picture;
Tela7.Hide;
MediaPlayer1.Close;

Tela8.Show;

Tela8.TUV.Caption:=TransUV+'%';
Tela8.TUV.Show;
Tela8.CAT.Caption:='CATEGORIA '+Categoria;
Tela8.CAT.Show;

Tela8.TUVb.Caption:=TransUV+'%';
Tela8.TUVb.Show;
Tela8.CATb.Caption:=Categoria;
Tela8.CATb.Show;

If Categoria = '0' then
  begin
    Tela8.Resultado0.Show;
  end;
If Categoria = '1' then
  begin
    Tela8.Resultado1.Show;
  end;
If Categoria = '2' then
  begin
    Tela8.Resultado2.Show;
  end;
If Categoria = '3' then
  begin
    Tela8.Resultado3.Show;
  end;
If Categoria = '4' then
  begin
    Tela8.Resultado4.Show;
  end;
end;

//Tela7b
procedure TForm1.Tela7bTEMP1MouseDown(Sender: TObject; Button: TMouseButton;
  Shift: TShiftState; X, Y: Integer);
begin
Tela7b.Fundo7b.Picture:=Tela7b.BSair.Picture;
end;

procedure TForm1.Tela7bTEMP1MouseUp(Sender: TObject; Button: TMouseButton;
  Shift: TShiftState; X, Y: Integer);
begin
Delay(350);
SairDb();
Tela7b.Fundo7b.Picture:=Tela7b.BEstatico.Picture;
Tela7b.Hide;
MediaPlayer1.Close;

Tela1.Show;
Timer3.Interval:=20000;
Timer3.Enabled:=True;
end;

procedure TForm1.Tela7bTEMP2MouseDown(Sender: TObject; Button: TMouseButton;
  Shift: TShiftState; X, Y: Integer);
begin
Tela7b.Fundo7b.Picture:=Tela7b.BAvancar.Picture;
end;

procedure TForm1.Tela7bTEMP2MouseUp(Sender: TObject; Button: TMouseButton;
  Shift: TShiftState; X, Y: Integer);
begin
Delay(350);
Tela7b.Fundo7b.Picture:=Tela7b.BEstatico.Picture;
Tela7b.Hide;
MediaPlayer1.Close;

Tela8b.Show;

Tela8b.TUV.Caption:=TransUV+'%';
Tela8b.TUV.Show;
Tela8b.CAT.Caption:='CATEGORIA '+Categoria;
Tela8b.CAT.Show;

Tela8b.TUVb.Caption:=TransUV+'%';
Tela8b.TUVb.Show;
Tela8b.CATb.Caption:=Categoria;
Tela8b.CATb.Show;

If Categoria = '0' then
  begin
    Tela8b.Resultado0.Show;
  end;
If Categoria = '1' then
  begin
    Tela8b.Resultado1.Show;
  end;
If Categoria = '2' then
  begin
    Tela8b.Resultado2.Show;
  end;
If Categoria = '3' then
  begin
    Tela8b.Resultado3.Show;
  end;
If Categoria = '4' then
  begin
    Tela8b.Resultado4.Show;
  end;
end;

//Tela8
procedure TForm1.Tela8TEMP1MouseDown(Sender: TObject; Button: TMouseButton;
  Shift: TShiftState; X, Y: Integer);
begin
Tela8.Fundo8.Picture:=Tela8.BSair.Picture;
end;

procedure TForm1.Tela8TEMP1MouseUp(Sender: TObject; Button: TMouseButton;
  Shift: TShiftState; X, Y: Integer);
begin
Delay(350);
SairDb();
Tela8.Fundo8.Picture:=Tela8.BEstatico.Picture;
Tela8.Hide;
Tela8.Resultado0.Hide;
Tela8.Resultado1.Hide;
Tela8.Resultado2.Hide;
Tela8.Resultado3.Hide;
Tela8.Resultado4.Hide;
Tela1.Show;
Timer3.Interval:=20000;
Timer3.Enabled:=True;
end;

procedure TForm1.Tela8TEMP2MouseDown(Sender: TObject; Button: TMouseButton;
  Shift: TShiftState; X, Y: Integer);
begin
Tela8.Fundo8.Picture:=Tela8.BSaberMais.Picture;
end;

procedure TForm1.Tela8TEMP2MouseUp(Sender: TObject; Button: TMouseButton;
  Shift: TShiftState; X, Y: Integer);
begin
Delay(350);
Tela8.Fundo8.Picture:=Tela8.BEstatico.Picture;
Tela8.Hide;
Tela8.Resultado0.Hide;
Tela8.Resultado1.Hide;
Tela8.Resultado2.Hide;
Tela8.Resultado3.Hide;
Tela8.Resultado4.Hide;

Tela9.Show;
Tela9.TUV.Caption:=TransUV+'%';
Tela9.TUV.Show;
Tela9.CAT.Caption:='CATEGORIA '+Categoria;
Tela9.CAT.Show;

end;

//Tela8b
procedure TForm1.Tela8bTEMP1MouseDown(Sender: TObject; Button: TMouseButton;
  Shift: TShiftState; X, Y: Integer);
begin
Tela8b.Fundo8b.Picture:=Tela8b.BSair.Picture;
end;

procedure TForm1.Tela8bTEMP1MouseUp(Sender: TObject; Button: TMouseButton;
  Shift: TShiftState; X, Y: Integer);
begin
Delay(350);
SairDb();
Tela8b.Fundo8b.Picture:=Tela8b.BEstatico.Picture;
Tela8b.Hide;
Contador3b:=0;
Tela8b.Resultado0.Hide;
Tela8b.Resultado1.Hide;
Tela8b.Resultado2.Hide;
Tela8b.Resultado3.Hide;
Tela8b.Resultado4.Hide;
Tela1.Show;
Timer3.Interval:=20000;
Timer3.Enabled:=True;
end;

procedure TForm1.Tela8bTEMP2MouseDown(Sender: TObject; Button: TMouseButton;
  Shift: TShiftState; X, Y: Integer);
begin
Tela8b.Fundo8b.Picture:=Tela8b.BSaberMais.Picture;
end;

procedure TForm1.Tela8bTEMP2MouseUp(Sender: TObject; Button: TMouseButton;
  Shift: TShiftState; X, Y: Integer);
begin
Delay(350);
Tela8b.Fundo8b.Picture:=Tela8b.BEstatico.Picture;
Tela8b.Hide;
Contador3b:=0;
Tela8b.Resultado0.Hide;
Tela8b.Resultado1.Hide;
Tela8b.Resultado2.Hide;
Tela8b.Resultado3.Hide;
Tela8b.Resultado4.Hide;

Tela9b.Show;

Tela9b.TUV.Caption:=TransUV+'%';
Tela9b.TUV.Show;
Tela9b.CAT.Caption:='CATEGORIA '+Categoria;
Tela9b.CAT.Show;
end;

//Tela9
procedure TForm1.Tela9TEMP1MouseDown(Sender: TObject; Button: TMouseButton;
  Shift: TShiftState; X, Y: Integer);
begin
Tela9.Fundo9.Picture:=Tela9.BSair.Picture;
end;

procedure TForm1.Tela9TEMP1MouseUp(Sender: TObject; Button: TMouseButton;
  Shift: TShiftState; X, Y: Integer);
begin
Delay(350);
SairDb();
Tela9.Fundo9.Picture:=Tela9.BEstatico.Picture;

Contador3:=0;
Tela9.Categoria0.Hide;
Tela9.Categoria1.Hide;
Tela9.Categoria2.Hide;
Tela9.Categoria3.Hide;
Tela9.Categoria4.Hide;
Tela9.Categorias_All.Hide;
Tela9.Categoria_Ex.Show;

Tela9.Hide;
Tela1.Show;
Timer3.Interval:=20000;
Timer3.Enabled:=True;
end;

procedure TForm1.Tela9TEMP2MouseDown(Sender: TObject; Button: TMouseButton;
  Shift: TShiftState; X, Y: Integer);
begin
Tela9.Fundo9.Picture:=Tela9.BSaberMais.Picture;
end;

procedure TForm1.Tela9TEMP2MouseUp(Sender: TObject; Button: TMouseButton;
  Shift: TShiftState; X, Y: Integer);
begin
Delay(350);
Tela9.Fundo9.Picture:=Tela9.BEstatico.Picture;
Tela9.Hide;
 Contador3:=0;
 Tela9.Categoria0.Hide;
 Tela9.Categoria1.Hide;
 Tela9.Categoria2.Hide;
 Tela9.Categoria3.Hide;
 Tela9.Categoria4.Hide;
 Tela9.Categorias_All.Hide;
 Tela9.Categoria_Ex.Show;
 Tela10.Show;
end;

procedure TForm1.Tela9TEMP3MouseDown(Sender: TObject; Button: TMouseButton;
  Shift: TShiftState; X, Y: Integer);
begin
Tela9.Fundo9.Picture:=Tela9.BAnterior.Picture;
end;

procedure TForm1.Tela9TEMP3MouseUp(Sender: TObject; Button: TMouseButton;
  Shift: TShiftState; X, Y: Integer);
begin
DEC(contador3);
SaberMais2();
Delay(350);
Tela9.Fundo9.Picture:=Tela9.BEstatico.Picture;
end;

procedure TForm1.Tela9TEMP4MouseDown(Sender: TObject; Button: TMouseButton;
  Shift: TShiftState; X, Y: Integer);
begin
Tela9.Fundo9.Picture:=Tela9.BProximo.Picture;
end;

procedure TForm1.Tela9TEMP4MouseUp(Sender: TObject; Button: TMouseButton;
  Shift: TShiftState; X, Y: Integer);
begin
INC(contador3);
SaberMais2();
Delay(350);
Tela9.Fundo9.Picture:=Tela9.BEstatico.Picture;
end;

procedure TForm1.SaberMais2;
begin
If Contador3 = 0 then
  begin
    Tela9.Categoria4.Hide;
    Tela9.Categorias_All.Hide;
    Tela9.Categoria_Ex.Show;
  end;
If Contador3 = 1 then
  begin
    Tela9.Categoria_Ex.Hide;
    Tela9.Categoria0.Hide;
    Tela9.Categorias_All.Show;
  end;
If Contador3 = 2 then
  begin
    Tela9.Categorias_All.Hide;
    Tela9.Categoria1.Hide;
    Tela9.Categoria0.Show;
  end;
If Contador3 = 3 then
  begin
    Tela9.Categoria0.Hide;
    Tela9.Categoria2.Hide;
    Tela9.Categoria1.Show;
  end;
If Contador3 = 4 then
  begin
    Tela9.Categoria1.Hide;
    Tela9.Categoria3.Hide;
    Tela9.Categoria2.Show;
  end;
If Contador3 = 5 then
  begin
    Tela9.Categoria2.Hide;
    Tela9.Categoria4.Hide;
    Tela9.Categoria3.Show;
  end;
If Contador3 = 6 then
  begin
    Tela9.Categoria3.Hide;
    Tela9.Categoria_Ex.Hide;
    Tela9.Categoria4.Show;
  end;
If Contador3 >= 7 then
  begin
    Contador3:=0;
    Tela9.Categoria4.Hide;
    Tela9.Categoria_Ex.Show;
  end;
If Contador3 < 0 then
  begin
    Contador3:=5;
    Tela9.Categoria_Ex.Hide;
    Tela9.Categoria4.Show;
  end;
end;

//Tela9b
procedure TForm1.Tela9bTEMP1MouseDown(Sender: TObject; Button: TMouseButton;
  Shift: TShiftState; X, Y: Integer);
begin
Tela9b.Fundo9b.Picture:=Tela9b.BSair.Picture;
end;

procedure TForm1.Tela9bTEMP1MouseUp(Sender: TObject; Button: TMouseButton;
  Shift: TShiftState; X, Y: Integer);
begin
Delay(350);
SairDb();
Tela9b.Fundo9b.Picture:=Tela9b.BEstatico.Picture;

Contador3b:=0;
Tela9b.Categoria0.Hide;
Tela9b.Categoria1.Hide;
Tela9b.Categoria2.Hide;
Tela9b.Categoria3.Hide;
Tela9b.Categorias_All.Hide;
Tela9b.Categoria_Ex.Show;

Tela9b.Hide;
Tela1.Show;
Timer3.Interval:=20000;
Timer3.Enabled:=True;
end;

procedure TForm1.Tela9bTEMP2MouseDown(Sender: TObject; Button: TMouseButton;
  Shift: TShiftState; X, Y: Integer);
begin
Tela9b.Fundo9b.Picture:=Tela9b.BSaberMais.Picture;
end;

procedure TForm1.Tela9bTEMP2MouseUp(Sender: TObject; Button: TMouseButton;
  Shift: TShiftState; X, Y: Integer);
begin
Delay(350);
Tela9b.Fundo9b.Picture:=Tela9b.BEstatico.Picture;
Tela9b.Hide;
Contador3b:=0;
Tela9b.Categoria0.Hide;
Tela9b.Categoria1.Hide;
Tela9b.Categoria2.Hide;
Tela9b.Categoria3.Hide;
Tela9b.Categoria4.Hide;
Tela9b.Categorias_All.Hide;
Tela9b.Categoria_Ex.Show;
Tela10.Show;
end;

procedure TForm1.Tela9bTEMP3MouseDown(Sender: TObject; Button: TMouseButton;
  Shift: TShiftState; X, Y: Integer);
begin
Tela9b.Fundo9b.Picture:=Tela9b.BAnterior.Picture;
end;

procedure TForm1.Tela9bTEMP3MouseUp(Sender: TObject; Button: TMouseButton;
  Shift: TShiftState; X, Y: Integer);
begin
DEC(contador3b);
SaberMais2b();
Delay(350);
Tela9b.Fundo9b.Picture:=Tela9b.BEstatico.Picture;
end;

procedure TForm1.Tela9bTEMP4MouseDown(Sender: TObject; Button: TMouseButton;
  Shift: TShiftState; X, Y: Integer);
begin
Tela9b.Fundo9b.Picture:=Tela9b.BProximo.Picture;
end;

procedure TForm1.Tela9bTEMP4MouseUp(Sender: TObject; Button: TMouseButton;
  Shift: TShiftState; X, Y: Integer);
begin
INC(contador3b);
SaberMais2b();
Delay(350);
Tela9b.Fundo9b.Picture:=Tela9b.BEstatico.Picture;
end;

procedure TForm1.SaberMais2b;
begin
If Contador3b = 0 then
  begin
    Tela9b.Categoria4.Hide;
    Tela9b.Categorias_All.Hide;
    Tela9b.Categoria_Ex.Show;
  end;
If Contador3b = 1 then
  begin
    Tela9b.Categoria_Ex.Hide;
    Tela9b.Categoria0.Hide;
    Tela9b.Categorias_All.Show;
  end;
If Contador3b = 2 then
  begin
    Tela9b.Categorias_All.Hide;
    Tela9b.Categoria1.Hide;
    Tela9b.Categoria0.Show;
  end;
If Contador3b = 3 then
  begin
    Tela9b.Categoria0.Hide;
    Tela9b.Categoria2.Hide;
    Tela9b.Categoria1.Show;
  end;
If Contador3b = 4 then
  begin
    Tela9b.Categoria1.Hide;
    Tela9b.Categoria3.Hide;
    Tela9b.Categoria2.Show;
  end;
If Contador3b = 5 then
  begin
    Tela9b.Categoria2.Hide;
    Tela9b.Categoria4.Hide;
    Tela9b.Categoria3.Show;
  end;
If Contador3b = 6 then
  begin
    Tela9b.Categoria3.Hide;
    Tela9b.Categoria_Ex.Hide;
    Tela9b.Categoria4.Show;
  end;
If Contador3b >= 7 then
  begin
    Contador3b:=0;
    Tela9b.Categoria4.Hide;
    Tela9b.Categoria_Ex.Show;
  end;
If Contador3b < 0 then
  begin
    Contador3b:=5;
    Tela9b.Categoria_Ex.Hide;
    Tela9b.Categoria4.Show;
  end;
end;

//Tela10
procedure TForm1.Tela10TEMP1MouseDown(Sender: TObject; Button: TMouseButton;
  Shift: TShiftState; X, Y: Integer);
begin
Tela10.Fundo10.Picture:=Tela10.BConcluir.Picture;
end;

procedure TForm1.Tela10TEMP1MouseUp(Sender: TObject; Button: TMouseButton;
  Shift: TShiftState; X, Y: Integer);
begin
SalvarDb();
Delay(350);
Tela10.Fundo10.Picture:=Tela10.BEstatico.Picture;
Tela10.Hide;

Tela10.P1_a.Picture:=Tela10.Uncheck.Picture;
Tela10.P1_b.Picture:=Tela10.Uncheck.Picture;
Tela10.P1_c.Picture:=Tela10.Uncheck.Picture;
Tela10.P1_d.Picture:=Tela10.Uncheck.Picture;

Tela10.P2_a.Picture:=Tela10.Uncheck.Picture;
Tela10.P2_b.Picture:=Tela10.Uncheck.Picture;

Tela10.P3_a.Picture:=Tela10.Uncheck.Picture;
Tela10.P3_b.Picture:=Tela10.Uncheck.Picture;
Tela10.P3_c.Picture:=Tela10.Uncheck.Picture;
Tela10.P3_d.Picture:=Tela10.Uncheck.Picture;

Tela10.P4_a.Picture:=Tela10.Uncheck.Picture;
Tela10.P4_b.Picture:=Tela10.Uncheck.Picture;
Tela10.P4_c.Picture:=Tela10.Uncheck.Picture;
Tela10.P4_d.Picture:=Tela10.Uncheck.Picture;
Tela10.P4_e.Picture:=Tela10.Uncheck.Picture;
Tela10.P4_f.Picture:=Tela10.Uncheck.Picture;

Tela10.P5_a.Picture:=Tela10.Uncheck.Picture;
Tela10.P5_b.Picture:=Tela10.Uncheck.Picture;
Tela10.P5_c.Picture:=Tela10.Uncheck.Picture;
Tela10.P5_d.Picture:=Tela10.Uncheck.Picture;

Tela10.P6_a.Picture:=Tela10.Uncheck.Picture;
Tela10.P6_b.Picture:=Tela10.Uncheck.Picture;
Tela10.P6_c.Picture:=Tela10.Uncheck.Picture;
Tela10.P6_d.Picture:=Tela10.Uncheck.Picture;

Tela10.P7_a.Picture:=Tela10.Uncheck.Picture;
Tela10.P7_b.Picture:=Tela10.Uncheck.Picture;
Tela10.P7_c.Picture:=Tela10.Uncheck.Picture;
Tela10.P7_d.Picture:=Tela10.Uncheck.Picture;

Tela10.P8_a.Picture:=Tela10.Uncheck.Picture;
Tela10.P8_b.Picture:=Tela10.Uncheck.Picture;
Tela10.P8_c.Picture:=Tela10.Uncheck.Picture;
Tela10.P8_d.Picture:=Tela10.Uncheck.Picture;
Tela10.P8_e.Picture:=Tela10.Uncheck.Picture;

Tela10.P9_a.Picture:=Tela10.Uncheck.Picture;
Tela10.P9_b.Picture:=Tela10.Uncheck.Picture;
Tela10.P9_c.Picture:=Tela10.Uncheck.Picture;
Tela10.P9_d.Picture:=Tela10.Uncheck.Picture;
Tela10.P9_e.Picture:=Tela10.Uncheck.Picture;

Tela10.P10_a.Picture:=Tela10.Uncheck.Picture;
Tela10.P10_b.Picture:=Tela10.Uncheck.Picture;
Tela10.P10_c.Picture:=Tela10.Uncheck.Picture;
Tela10.P10_d.Picture:=Tela10.Uncheck.Picture;
Tela10.P10_e.Picture:=Tela10.Uncheck.Picture;

Tela1.Show;
Timer3.Interval:=20000;
Timer3.Enabled:=True;
end;

//Enquete
//P1-a
procedure TForm1.Tela10P1_a_mapClick(Sender: TObject);
begin
   Tela10.P1_a.Picture:=Tela10.Check.Picture;
   Tela10.P1_b.Picture:=Tela10.Uncheck.Picture;
   Tela10.P1_c.Picture:=Tela10.Uncheck.Picture;
   Tela10.P1_d.Picture:=Tela10.Uncheck.Picture;
   P1:='a';
end;

//P1-b
procedure TForm1.Tela10P1_b_mapClick(Sender: TObject);
begin
   Tela10.P1_b.Picture:=Tela10.Check.Picture;
   Tela10.P1_a.Picture:=Tela10.Uncheck.Picture;
   Tela10.P1_c.Picture:=Tela10.Uncheck.Picture;
   Tela10.P1_d.Picture:=Tela10.Uncheck.Picture;
   P1:='b';
end;

//P1-c
procedure TForm1.Tela10P1_c_mapClick(Sender: TObject);
begin
   Tela10.P1_c.Picture:=Tela10.Check.Picture;
   Tela10.P1_a.Picture:=Tela10.Uncheck.Picture;
   Tela10.P1_b.Picture:=Tela10.Uncheck.Picture;
   Tela10.P1_d.Picture:=Tela10.Uncheck.Picture;
   P1:='c';
end;

//P1-d
procedure TForm1.Tela10P1_d_mapClick(Sender: TObject);
begin
   Tela10.P1_d.Picture:=Tela10.Check.Picture;
   Tela10.P1_a.Picture:=Tela10.Uncheck.Picture;
   Tela10.P1_b.Picture:=Tela10.Uncheck.Picture;
   Tela10.P1_c.Picture:=Tela10.Uncheck.Picture;
   P1:='d';
end;

//P2-a
procedure TForm1.Tela10P2_a_mapClick(Sender: TObject);
begin
   Tela10.P2_a.Picture:=Tela10.Check.Picture;
   Tela10.P2_b.Picture:=Tela10.Uncheck.Picture;
   P2:='a';
end;

//P2-b
procedure TForm1.Tela10P2_b_mapClick(Sender: TObject);
begin
   Tela10.P2_b.Picture:=Tela10.Check.Picture;
   Tela10.P2_a.Picture:=Tela10.Uncheck.Picture;
   P2:='b';
end;

//P3-a
procedure TForm1.Tela10P3_a_mapClick(Sender: TObject);
begin
   Tela10.P3_a.Picture:=Tela10.Check.Picture;
   Tela10.P3_b.Picture:=Tela10.Uncheck.Picture;
   Tela10.P3_c.Picture:=Tela10.Uncheck.Picture;
   Tela10.P3_d.Picture:=Tela10.Uncheck.Picture;
   P3:='a';
end;

//P3-b
procedure TForm1.Tela10P3_b_mapClick(Sender: TObject);
begin
   Tela10.P3_b.Picture:=Tela10.Check.Picture;
   Tela10.P3_a.Picture:=Tela10.Uncheck.Picture;
   Tela10.P3_c.Picture:=Tela10.Uncheck.Picture;
   Tela10.P3_d.Picture:=Tela10.Uncheck.Picture;
   P3:='b';
end;

//P3-c
procedure TForm1.Tela10P3_c_mapClick(Sender: TObject);
begin
   Tela10.P3_c.Picture:=Tela10.Check.Picture;
   Tela10.P3_a.Picture:=Tela10.Uncheck.Picture;
   Tela10.P3_b.Picture:=Tela10.Uncheck.Picture;
   Tela10.P3_d.Picture:=Tela10.Uncheck.Picture;
   P3:='c';
end;

//P3-d
procedure TForm1.Tela10P3_d_mapClick(Sender: TObject);
begin
   Tela10.P3_d.Picture:=Tela10.Check.Picture;
   Tela10.P3_a.Picture:=Tela10.Uncheck.Picture;
   Tela10.P3_b.Picture:=Tela10.Uncheck.Picture;
   Tela10.P3_c.Picture:=Tela10.Uncheck.Picture;
   P3:='d';
end;

//P4-a
procedure TForm1.Tela10P4_a_mapClick(Sender: TObject);
begin
If P4a = 0 then
  begin
   Tela10.P4_a.Picture:=Tela10.Check.Picture;
   P4:=P4+2;
  end;
If P4a = 1 then
  begin
   P4a:=-1;
   Tela10.P4_a.Picture:=Tela10.Uncheck.Picture;
   P4:=P4-2;
  end;
INC(P4a);
end;

//P4-b
procedure TForm1.Tela10P4_b_mapClick(Sender: TObject);
begin
If P4b = 0 then
  begin
   Tela10.P4_b.Picture:=Tela10.Check.Picture;
   P4:=P4+4;
  end;
If P4b = 1 then
  begin
   P4b:=-1;
   P4:=P4-4;
   Tela10.P4_b.Picture:=Tela10.Uncheck.Picture;
  end;
INC(P4b);
end;

//P4-c
procedure TForm1.Tela10P4_c_mapClick(Sender: TObject);
begin
If P4c = 0 then
  begin
   Tela10.P4_c.Picture:=Tela10.Check.Picture;
   P4:=P4+8;
  end;
If P4c = 1 then
  begin
   P4c:=-1;
   P4:=P4-8;
   Tela10.P4_c.Picture:=Tela10.Uncheck.Picture;
  end;
INC(P4c);
end;

//P4-d
procedure TForm1.Tela10P4_d_mapClick(Sender: TObject);
begin
If P4d = 0 then
  begin
   Tela10.P4_d.Picture:=Tela10.Check.Picture;
   P4:=P4+16;
  end;
If P4d = 1 then
  begin
   P4d:=-1;
   Tela10.P4_d.Picture:=Tela10.Uncheck.Picture;
   P4:=P4-16;
  end;
INC(P4d);
end;

//P4-e
procedure TForm1.Tela10P4_e_mapClick(Sender: TObject);
begin
If P4e = 0 then
  begin
   Tela10.P4_e.Picture:=Tela10.Check.Picture;
   P4:=P4+32;
  end;
If P4e = 1 then
  begin
   P4e:=-1;
   Tela10.P4_e.Picture:=Tela10.Uncheck.Picture;
   P4:=P4-32;
  end;
INC(P4e);
end;

//P4-f
procedure TForm1.Tela10P4_f_mapClick(Sender: TObject);
begin
If P4f = 0 then
  begin
   Tela10.P4_f.Picture:=Tela10.Check.Picture;
   P4:=P4+64;
  end;
If P4f = 1 then
  begin
   P4f:=-1;
   Tela10.P4_f.Picture:=Tela10.Uncheck.Picture;
   P4:=P4-64;
  end;
INC(P4f);
end;

//P5-a
procedure TForm1.Tela10P5_a_mapClick(Sender: TObject);
begin
   Tela10.P5_a.Picture:=Tela10.Check.Picture;
   Tela10.P5_b.Picture:=Tela10.Uncheck.Picture;
   Tela10.P5_c.Picture:=Tela10.Uncheck.Picture;
   Tela10.P5_d.Picture:=Tela10.Uncheck.Picture;
   P5:='a';
end;

//P5-b
procedure TForm1.Tela10P5_b_mapClick(Sender: TObject);
begin
   Tela10.P5_b.Picture:=Tela10.Check.Picture;
   Tela10.P5_a.Picture:=Tela10.Uncheck.Picture;
   Tela10.P5_c.Picture:=Tela10.Uncheck.Picture;
   Tela10.P5_d.Picture:=Tela10.Uncheck.Picture;
   P5:='b';
end;

//P5-c
procedure TForm1.Tela10P5_c_mapClick(Sender: TObject);
begin
   Tela10.P5_c.Picture:=Tela10.Check.Picture;
   Tela10.P5_a.Picture:=Tela10.Uncheck.Picture;
   Tela10.P5_b.Picture:=Tela10.Uncheck.Picture;
   Tela10.P5_d.Picture:=Tela10.Uncheck.Picture;
   P5:='c';
end;

//P5-d
procedure TForm1.Tela10P5_d_mapClick(Sender: TObject);
begin
   Tela10.P5_d.Picture:=Tela10.Check.Picture;
   Tela10.P5_a.Picture:=Tela10.Uncheck.Picture;
   Tela10.P5_b.Picture:=Tela10.Uncheck.Picture;
   Tela10.P5_c.Picture:=Tela10.Uncheck.Picture;
   P5:='d';
end;

//P6-a
procedure TForm1.Tela10P6_a_mapClick(Sender: TObject);
begin
   Tela10.P6_a.Picture:=Tela10.Check.Picture;
   Tela10.P6_b.Picture:=Tela10.Uncheck.Picture;
   Tela10.P6_c.Picture:=Tela10.Uncheck.Picture;
   Tela10.P6_d.Picture:=Tela10.Uncheck.Picture;
   P6:='a';
end;

//P6-b
procedure TForm1.Tela10P6_b_mapClick(Sender: TObject);
begin
   Tela10.P6_b.Picture:=Tela10.Check.Picture;
   Tela10.P6_a.Picture:=Tela10.Uncheck.Picture;
   Tela10.P6_c.Picture:=Tela10.Uncheck.Picture;
   Tela10.P6_d.Picture:=Tela10.Uncheck.Picture;
   P6:='b';
end;

//P6-c
procedure TForm1.Tela10P6_c_mapClick(Sender: TObject);
begin
   Tela10.P6_c.Picture:=Tela10.Check.Picture;
   Tela10.P6_a.Picture:=Tela10.Uncheck.Picture;
   Tela10.P6_b.Picture:=Tela10.Uncheck.Picture;
   Tela10.P6_d.Picture:=Tela10.Uncheck.Picture;
   P6:='c';
end;

//P6-d
procedure TForm1.Tela10P6_d_mapClick(Sender: TObject);
begin
   Tela10.P6_d.Picture:=Tela10.Check.Picture;
   Tela10.P6_a.Picture:=Tela10.Uncheck.Picture;
   Tela10.P6_b.Picture:=Tela10.Uncheck.Picture;
   Tela10.P6_c.Picture:=Tela10.Uncheck.Picture;
   P6:='d';
end;

//P7-a
procedure TForm1.Tela10P7_a_mapClick(Sender: TObject);
begin
   Tela10.P7_a.Picture:=Tela10.Check.Picture;
   Tela10.P7_b.Picture:=Tela10.Uncheck.Picture;
   Tela10.P7_c.Picture:=Tela10.Uncheck.Picture;
   Tela10.P7_d.Picture:=Tela10.Uncheck.Picture;
   P7:='a';
end;

//P7-b
procedure TForm1.Tela10P7_b_mapClick(Sender: TObject);
begin
   Tela10.P7_b.Picture:=Tela10.Check.Picture;
   Tela10.P7_a.Picture:=Tela10.Uncheck.Picture;
   Tela10.P7_c.Picture:=Tela10.Uncheck.Picture;
   Tela10.P7_d.Picture:=Tela10.Uncheck.Picture;
   P7:='b';
end;

//P7-c
procedure TForm1.Tela10P7_c_mapClick(Sender: TObject);
begin
   Tela10.P7_c.Picture:=Tela10.Check.Picture;
   Tela10.P7_a.Picture:=Tela10.Uncheck.Picture;
   Tela10.P7_b.Picture:=Tela10.Uncheck.Picture;
   Tela10.P7_d.Picture:=Tela10.Uncheck.Picture;
   P7:='c';
end;

//P7-d
procedure TForm1.Tela10P7_d_mapClick(Sender: TObject);
begin
   Tela10.P7_d.Picture:=Tela10.Check.Picture;
   Tela10.P7_a.Picture:=Tela10.Uncheck.Picture;
   Tela10.P7_b.Picture:=Tela10.Uncheck.Picture;
   Tela10.P7_c.Picture:=Tela10.Uncheck.Picture;
   P7:='d';
end;

//P8-a
procedure TForm1.Tela10P8_a_mapClick(Sender: TObject);
begin
   Tela10.P8_a.Picture:=Tela10.Check.Picture;
   Tela10.P8_b.Picture:=Tela10.Uncheck.Picture;
   Tela10.P8_c.Picture:=Tela10.Uncheck.Picture;
   Tela10.P8_d.Picture:=Tela10.Uncheck.Picture;
   Tela10.P8_e.Picture:=Tela10.Uncheck.Picture;
   P8:='a';
end;

//P8-b
procedure TForm1.Tela10P8_b_mapClick(Sender: TObject);
begin
   Tela10.P8_b.Picture:=Tela10.Check.Picture;
   Tela10.P8_a.Picture:=Tela10.Uncheck.Picture;
   Tela10.P8_c.Picture:=Tela10.Uncheck.Picture;
   Tela10.P8_d.Picture:=Tela10.Uncheck.Picture;
   Tela10.P8_e.Picture:=Tela10.Uncheck.Picture;
   P8:='b';
end;

//P8-c
procedure TForm1.Tela10P8_c_mapClick(Sender: TObject);
begin
   Tela10.P8_c.Picture:=Tela10.Check.Picture;
   Tela10.P8_a.Picture:=Tela10.Uncheck.Picture;
   Tela10.P8_b.Picture:=Tela10.Uncheck.Picture;
   Tela10.P8_d.Picture:=Tela10.Uncheck.Picture;
   Tela10.P8_e.Picture:=Tela10.Uncheck.Picture;
   P8:='c';
end;

//P8-d
procedure TForm1.Tela10P8_d_mapClick(Sender: TObject);
begin
   Tela10.P8_d.Picture:=Tela10.Check.Picture;
   Tela10.P8_a.Picture:=Tela10.Uncheck.Picture;
   Tela10.P8_b.Picture:=Tela10.Uncheck.Picture;
   Tela10.P8_c.Picture:=Tela10.Uncheck.Picture;
   Tela10.P8_e.Picture:=Tela10.Uncheck.Picture;
   P8:='d';
end;

//P8-e
procedure TForm1.Tela10P8_e_mapClick(Sender: TObject);
begin
   Tela10.P8_e.Picture:=Tela10.Check.Picture;
   Tela10.P8_a.Picture:=Tela10.Uncheck.Picture;
   Tela10.P8_b.Picture:=Tela10.Uncheck.Picture;
   Tela10.P8_c.Picture:=Tela10.Uncheck.Picture;
   Tela10.P8_d.Picture:=Tela10.Uncheck.Picture;
   P8:='e';
end;

//P9-a
procedure TForm1.Tela10P9_a_mapClick(Sender: TObject);
begin
   Tela10.P9_a.Picture:=Tela10.Check.Picture;
   Tela10.P9_b.Picture:=Tela10.Uncheck.Picture;
   Tela10.P9_c.Picture:=Tela10.Uncheck.Picture;
   Tela10.P9_d.Picture:=Tela10.Uncheck.Picture;
   Tela10.P9_e.Picture:=Tela10.Uncheck.Picture;
   P9:='a';
end;

//P9-b
procedure TForm1.Tela10P9_b_mapClick(Sender: TObject);
begin
   Tela10.P9_b.Picture:=Tela10.Check.Picture;
   Tela10.P9_a.Picture:=Tela10.Uncheck.Picture;
   Tela10.P9_c.Picture:=Tela10.Uncheck.Picture;
   Tela10.P9_d.Picture:=Tela10.Uncheck.Picture;
   Tela10.P9_e.Picture:=Tela10.Uncheck.Picture;
   P9:='b';
end;

//P9-c
procedure TForm1.Tela10P9_c_mapClick(Sender: TObject);
begin
   Tela10.P9_c.Picture:=Tela10.Check.Picture;
   Tela10.P9_a.Picture:=Tela10.Uncheck.Picture;
   Tela10.P9_b.Picture:=Tela10.Uncheck.Picture;
   Tela10.P9_d.Picture:=Tela10.Uncheck.Picture;
   Tela10.P9_e.Picture:=Tela10.Uncheck.Picture;
   P9:='c';
end;

//P9-d
procedure TForm1.Tela10P9_d_mapClick(Sender: TObject);
begin
   Tela10.P9_d.Picture:=Tela10.Check.Picture;
   Tela10.P9_a.Picture:=Tela10.Uncheck.Picture;
   Tela10.P9_b.Picture:=Tela10.Uncheck.Picture;
   Tela10.P9_c.Picture:=Tela10.Uncheck.Picture;
   Tela10.P9_e.Picture:=Tela10.Uncheck.Picture;
   P9:='d';
end;

//P9-e
procedure TForm1.Tela10P9_e_mapClick(Sender: TObject);
begin
   Tela10.P9_e.Picture:=Tela10.Check.Picture;
   Tela10.P9_a.Picture:=Tela10.Uncheck.Picture;
   Tela10.P9_b.Picture:=Tela10.Uncheck.Picture;
   Tela10.P9_c.Picture:=Tela10.Uncheck.Picture;
   Tela10.P9_d.Picture:=Tela10.Uncheck.Picture;
   P9:='e';
end;

//P10-a
procedure TForm1.Tela10P10_a_mapClick(Sender: TObject);
begin
   Tela10.P10_a.Picture:=Tela10.Check.Picture;
   Tela10.P10_b.Picture:=Tela10.Uncheck.Picture;
   Tela10.P10_c.Picture:=Tela10.Uncheck.Picture;
   Tela10.P10_d.Picture:=Tela10.Uncheck.Picture;
   Tela10.P10_e.Picture:=Tela10.Uncheck.Picture;
   P10:='a';
end;

//P10-b
procedure TForm1.Tela10P10_b_mapClick(Sender: TObject);
begin
   Tela10.P10_b.Picture:=Tela10.Check.Picture;
   Tela10.P10_a.Picture:=Tela10.Uncheck.Picture;
   Tela10.P10_c.Picture:=Tela10.Uncheck.Picture;
   Tela10.P10_d.Picture:=Tela10.Uncheck.Picture;
   Tela10.P10_e.Picture:=Tela10.Uncheck.Picture;
    P10:='b';
end;

//P10-c
procedure TForm1.Tela10P10_c_mapClick(Sender: TObject);
begin
   Tela10.P10_c.Picture:=Tela10.Check.Picture;
   Tela10.P10_a.Picture:=Tela10.Uncheck.Picture;
   Tela10.P10_b.Picture:=Tela10.Uncheck.Picture;
   Tela10.P10_d.Picture:=Tela10.Uncheck.Picture;
   Tela10.P10_e.Picture:=Tela10.Uncheck.Picture;
    P10:='c';
end;

//P10-d
procedure TForm1.Tela10P10_d_mapClick(Sender: TObject);
begin
   Tela10.P10_d.Picture:=Tela10.Check.Picture;
   Tela10.P10_a.Picture:=Tela10.Uncheck.Picture;
   Tela10.P10_b.Picture:=Tela10.Uncheck.Picture;
   Tela10.P10_c.Picture:=Tela10.Uncheck.Picture;
   Tela10.P10_e.Picture:=Tela10.Uncheck.Picture;
    P10:='d';
end;

//P10-e
procedure TForm1.Tela10P10_e_mapClick(Sender: TObject);
begin
   Tela10.P10_e.Picture:=Tela10.Check.Picture;
   Tela10.P10_a.Picture:=Tela10.Uncheck.Picture;
   Tela10.P10_b.Picture:=Tela10.Uncheck.Picture;
   Tela10.P10_c.Picture:=Tela10.Uncheck.Picture;
   Tela10.P10_d.Picture:=Tela10.Uncheck.Picture;
    P10:='e';
end;

procedure Tform1.SalvarDb;
  begin
  Banco_de_Dados_UV.IB_Tabela_UV.Insert;
  Tela10.DBEdit2.Text:=TransUV;
  Tela10.DBEdit3.Text:=TransVis;
  Tela10.DBEdit4.Text:=Categoria;
  Tela10.DBEdit5.Text:=Laudo;
  Tela10.DBEdit6.Text:=P1;
  Tela10.DBEdit7.Text:=P2;
  Tela10.DBEdit8.Text:=P3;
  P4str:=IntToStr(P4);
  Tela10.DBEdit9.Text:=P4str;
  Tela10.DBEdit10.Text:=P5;
  Tela10.DBEdit11.Text:=P6;
  Tela10.DBEdit12.Text:=P7;
  Tela10.DBEdit13.Text:=P8;
  Tela10.DBEdit14.Text:=P9;
  Tela10.DBEdit15.Text:=P10;
  Tela10.DBEdit16.Text:=T_Inicial;
  Tela10.DBEdit17.Text:=FormatDateTime('hh:mm:ss', Now);
  Tela10.DBEdit18.Text:=FormatDateTime('dd/mm/yyyy', Now);
  Banco_de_Dados_UV.IB_Tabela_UV.Post;

  TransUV:='';
  TransVis:='';
  Categoria:='';
  Laudo:='';
  P1:='';
  P2:='';
  P3:='';
  P4:=0;
  P4str:='';
  P5:='';
  P6:='';
  P7:='';
  P8:='';
  P9:='';
  P10:='';
  end;

  procedure Tform1.SairDb;
  begin
  Banco_de_Dados_UV.IB_Tabela_UV.Insert;
  Tela10.DBEdit2.Text:=TransUV;
  Tela10.DBEdit3.Text:=TransVis;
  Tela10.DBEdit4.Text:=Categoria;
  Tela10.DBEdit5.Text:=Laudo;
  Tela10.DBEdit16.Text:=T_Inicial;
  Tela10.DBEdit17.Text:=FormatDateTime('hh:mm:ss', Now);
  Tela10.DBEdit18.Text:=FormatDateTime('dd/mm/yyyy', Now);
  Banco_de_Dados_UV.IB_Tabela_UV.Post;

  TransUV:='';
  TransVis:='';
  Categoria:='';
  Laudo:='';
  end;

end.
